# Supplementary material for: Pre-treatment loss to follow-up among children with multidrug-resistant tuberculosis in South Africa, 2008–2010
Source: PLoS One. 2020 Apr 7;15(4):e0230504. doi: 10.1371/journal.pone.0230504 (PMC7138297; doi:10.1371/journal.pone.0230504)
Supplement: S1 Database — (XLS) [file pone.0230504.s001.xls]

## Sheet: JOINT ALL SOURCE >08<13 MDR
Province	PDR Study ID	NHLS Study ID	EDR Study ID	Found PDR	Found NHLS	Found EDR	NHLS_YEAR	NHLS_AGE	NHLS_GENDER	NHLS_OVERALL_DST	NHLS_FACILITY_LEVEL	MGIT_DST	MGIT	LPA_DST	LPA	SPECIMEN_TYPE	FACILITY_LEVEL	AURAMINE_CULTURE	CULTURE_ZN	PDR_Admit_Year	PDR_Age	Gender	EDR_Year	EDR_Age	EDR_Gender	EDR_DST	EDR_OVERALL_DST	FINAL_HIV	EDR_Retreatment	FINAL_TREATMENT_OUTCOME	HIV Status	HIV Test Result01	Province	Type of Drug-Resistant TB	Type of Resistant TB Confirmation	Previous Drug History	Patient Category	Pulmonary or Extra Pulmonary TB	Started on treatment	Current Treatment	DST Specimen Resistant Drugs01	DST Specimen Resistant Drugs02	HIV Status	CPT Started	ART Started
2	21094	29057	28060	1	1	1	2008	11	M	RSSS	3	R-SS	1		2	SPUTUM	CLINIC		P	2008	12	M	2008	12	M	H R	RRSS	1	2	5	Positive	Positive	Eastern Cape	MDR-TB	Lab Confirmed		New	Pulmonary (PTB)	Yes	E Z Cm Ofx Eto Trd	H R
2	21024	29067	28004	1	1	1	2010	10	M	RRSS	3		2	RR--	1	SPUTUM	CLINIC	P	P	2010	10	M	2010	10	M			3	3	9			Eastern Cape
2	21104	29075	28022	1	1	1	2009	0	M	RRSR	2	/--SR	1	RR--	1	TRACHEAL ASPIRATE	HOSPITAL	N	P	2009	0		2009	0	M	H R Am	RRSR	3	2	5			Eastern Cape	MDR-TB	Lab Confirmed	New	New	Pulmonary (PTB)			H R Am
2	21097	29083	28061	1	1	1	2008	11	M	RSSS	3	R-SS	1		2	SPUTUM	CLINIC		P	2008	11	F	2008	11	F	H R S Eto	RRSS	3	1	9			Eastern Cape	MDR-TB	Lab Confirmed		Relapse	Pulmonary (PTB)	Yes	E Z Am Ofx Eto	H R S Eto
2	21032	29095	28023	1	1	1	2009	11	F	RSRR	1	R-RR	1		2	SPUTUM	JOSE PEARSON TB HOSPITAL		P	2008	10	F	2009	11	F	H R Am S Ofx	RRRR	1	1	5	Positive		Eastern Cape	XDR-TB	Lab Confirmed	Previously Treated	TF2	Pulmonary (PTB)	Yes	E Z Cm Mfx Eto Trd PAS	H R Am S Ofx	S Ofx Am
2	21062	29099	28024	1	1	1	2009	11	F	RRSS	1	RRSS	1		2	SPUTUM	JOSE PEARSON TB HOSPITAL	P	P	2009	10		2009	11	F			3	1	9			Eastern Cape	MDR-TB	Lab Confirmed	Previously Treated	Other	Pulmonary (PTB)	Yes	E Z Am Ofx Eto
2	21047	29104	28025	1	1	1	2009	12	F	RRSS	2	RRSS	1		2	SPUTUM	HOSPITAL		P	2009	12	F	2009	12	F	H R	RRSS	3	1	9			Eastern Cape	MDR-TB	Lab Confirmed	Previously Treated	Other	Pulmonary (PTB)	Yes	E Z Am Ofx Eto	H R	H R
2	22020	29115	28006	1	1	1	2010	12	F	RRSR	3	/--SR	1	RR--	1	SPUTUM	CLINIC	N	P	2010	12	F	2010	12	F	H R S Ofx Am	RRSS	3	3	9			Eastern Cape								H R
2	21038	29143	28028	1	1	1	2008	13	M	RRSS	2	RR--	1		2	BLOOD	HOSPITAL	P	P	2009	9	M	2009	10	M	H R	RRSS	2	2	2	Negative	Negative	Eastern Cape	MDR-TB	Lab Confirmed	New	New	Pulmonary (PTB)	Yes	E Z Am Ofx Eto	H R
2	21029	29146	28029	1	1	1	2009	10	F	RRSS	2		2	RR--	1	PUS	HOSPITAL	N	P	2009	10	F	2009	10	F	H R	RRSS	3	1	9			Eastern Cape	MDR-TB	Lab Confirmed		TF2	Pulmonary (PTB)	Yes	E Z Am Ofx Trd Cfx	H R
2	21048	29155	28009	1	1	1	2010	10	M	RRSS	1		2	RR--	1	SPUTUM	JOSE PEARSON TB HOSPITAL	P	P	2010	11	M	2010	11	M	H R	RRSS	3	1	9			Eastern Cape	MDR-TB	Lab Confirmed	Previously Treated	TF2	Pulmonary (PTB)	Yes	E Z Am Ofx Eto	H R
2	21057	29157	28031	1	1	1	2009	10	F	RRSR	3	RRSR	1		2	SPUTUM	CLINIC		P	2009	10	F	2009	10	F	H R	RRSS	3	1	9			Eastern Cape	MDR-TB	Lab Confirmed	Previously Treated	Other	Pulmonary (PTB)	Yes	E Z Am Ofx Eto	H R
2	21035	29186	28036	1	1	1	2009	11	F	RRSS	2	RS-S	1	SR--	1	SPUTUM	HOSPITAL	INVALID	P	2009	11	F	2009	11	F	H	RSSS	3	1	2			Eastern Cape	Mono/Poly	Mono	Previously Treated	TF2	Pulmonary (PTB)	Yes	E Z Am Ofx Eto	H
2	21034	29263	28041	1	1	1	2009	12	F	RRSS	3		2	RR--	1	SPUTUM	CLINIC			2009	4	F	2009	12	F	H R	RRSS	3	1	9			Eastern Cape	MDR-TB	Lab Confirmed	PT1	TF1	Pulmonary (PTB)	Yes	E Z Am Ofx Eto	H R
2	21039	29268	28070	1	1	1	2008	3	F	RRSS	2	RRSS	1		2		HOSPITAL	N	P	2008	3	F	2008	3	F	H R S	RRSS	3	2	9			Eastern Cape	MDR-TB	Lab Confirmed	New	New	Pulmonary (PTB)	Yes	E Z Am Ofx Eto	H R S
2	21129	29272	28045	1	1	1	2009	9	F	RRSS	3	/--SS	1	RR--	1	SPUTUM	CLINIC		P	2009	9	F	2009	9	F	H R E S	RRSS	1	1	9	Positive	Positive	Eastern Cape	MDR-TB	Lab Confirmed	Previously Treated	Defaulter	Pulmonary (PTB)	Yes	E Z Am Ofx Eto	H R E S
2	21106	29280	28047	1	1	1	2009	5	M	RRSS	2	/--SS	1	RR--	1	GASTRIC WASHING	HOSPITAL	N	P	2009	5	M	2009	8	M	H R	RRSS	3	2	5			Eastern Cape	MDR-TB	Lab Confirmed	New	New	Pulmonary (PTB)			H R
2	21090	29292	28075	1	1	1	2008	9	M	RRSS	2	RRSS	1		2	SPUTUM	HOSPITAL	P	P	2008	9	M	2008	9	M	H R	RRSS	3	1	5			Eastern Cape	MDR-TB	Lab Confirmed	Previously Treated	Relapse	Pulmonary (PTB)			H R
2	21025	29311	28078	1	1	1	2008	10	F	RRSS	3	RRSS	1		2	SPUTUM	CLINIC	P	P	2008	10	F	2008	10	F	H R	RRSS	3	1	9			Eastern Cape	MDR-TB	Lab Confirmed	Previously Treated	Other	Pulmonary (PTB)	Yes	E Z Am Ofx Eto	H R
2	21059	29323	28050	1	1	1	2009	10	F	SSSR	1	/--SR	1		2	SPUTUM	JOSE PEARSON TB HOSPITAL	N	P	2009	10	F	2009	10	F	H R E Am S	RRSR	3	1	2			Eastern Cape	MDR-TB	Lab Confirmed	Previously Treated	Relapse	Pulmonary (PTB)	Yes	E Z Am Ofx Eto	H R E Am S	E H R S Am
2	21028	29376	28081	1	1	1	2007	7	M	RRSS	3	RR--	1		2	SPUTUM	CLINIC		P	2008	9	M	2008	7	M	H R Am Ofx	RRRR	3	2	2			Eastern Cape	XDR-TB	Lab Confirmed	New	New	Pulmonary (PTB)	Yes	E Z Cm Eto Trd	H R Am Ofx
2	21026	29377	28017	1	1	1	2010	10	M	SSSS	2	/--SS	1		2	SPUTUM	HOSPITAL	P		2010	10	M	2010	10	M		RRSS	3	2	5			Eastern Cape	MDR-TB	Lab Confirmed	New	New	Pulmonary (PTB)
2	21058	29381	28082	1	1	1	2007	6	M	RRSS	3	RRSS	1		2	SPUTUM	CLINIC	N	P	2008	7	M	2008	7	M	H R	RRSS	3	1	9			Eastern Cape	MDR-TB	Lab Confirmed	Previously Treated	Other	Pulmonary (PTB)	Yes	E Z Am Ofx Eto	H R	H R
2	21003	29400	28019	1	1	1	2010	11	F	RRSS	2	/--SS	1	RR--	1	SPUTUM	HOSPITAL	P	P	2010	11	F	2010	11	F			3	1	9			Eastern Cape	MDR-TB	Lab Confirmed	Previously Treated	Other	Pulmonary (PTB)
3	31008	39014	38006	1	1	1	2008	10	F	RSSS	4	RS--	1		2	SPUTUM	CHC	P	P	2009	10	F	2009	11	F	H	RSSS	1	3	9	Positive	Positive									H			1	3
3	31016	39021	38007	1	1	1	2009	12	F	RRSS	2	RR--	1		2	SPUTUM	HOSPITAL	P	P	2009	12	F	2009	12	F	H R	RRSS	2	1	9	Negative	Negative	Limpopo	MDR-TB	Lab Confirmed	PT1	TF1	Pulmonary (PTB)	Yes	Z Km Ofx Eto Trd Other	H R	E H R S	Negative
3	31006	39039	38019	1	1	1	2008	2	M	RRSS	2	RR--	1		2	SPUTUM	HOSPITAL	N	P	2008	3	M	2008	3	M	H R E	RRSS	1	2	5	Positive	Positive	Limpopo	MDR-TB	Lab Confirmed	New	New	Pulmonary (PTB)	Yes	Z Am Ofx Eto Trd Other	H R E		Positive	3	3
3	31002	39042	38004	1	1	1	2010	12	F	RRRR	1	RRRR	1		2	SPUTUM	MDR UNIT		P	2008	10	F	2010	12	F	H R E Km S Ofx Eto	RRRR	2	1	5	Negative		Limpopo	XDR-TB	Lab Confirmed	Previously Treated	Defaulter		Yes	Z Cm Trd PAS Other	H R E Km S Ofx Eto	E H R S Eto Km Ofx	Negative
4	41004	49004	48022	1	1	1	2009	8	M	RRSS	1	RRSS	1	RR--	1	SPUTUM	SIZWE		P	2009	8	M	2009	8	M	H R E	RRSS	1	1	6	Positive	Positive	Gauteng	MDR-TB	Lab Confirmed	Previously Treated	Relapse		Yes	E Z Km Ofx Eto	H R	E H R		2	1
4	41194	49015	48025	1	1	1	2009	0	F	RRSS	3		2	RR--	1	SPUTUM	CLINIC		P	2009	0	F	2009	0	F	H R	RRSS	3	3	9			Gauteng								H R
4	41018	49016	48058	1	1	1	2008	5	F	RRSS	2	-R--	1	RR--	1	SPUTUM	HOSPITAL	N	P	2008	5	F	2008	5	F	H R	RRSS	1	2	6	Positive	Positive	Gauteng	MDR-TB	Lab Confirmed	New	New	Pulmonary (PTB)	Yes	E Z Am Ofx Eto	H R			2	2
4	41127	49027	48026	1	1	1	2009	12	M	RRSS	1	RRSS	1	RR--	1	SPUTUM	SIZWE		P	2009	12	M	2009	12	M	H R E S Eto	RRSS	1	1	9	Positive	Positive	Gauteng	MDR-TB	Lab Confirmed	PT1	TF1	Pulmonary (PTB)	Yes	E Z Am Ofx Eto	H R	H R E S Eto		2	1
4	41197	49041	48060	1	1	1	2008	9	M	RSSS	2	R---	1		2	GASTRIC WASHING	HOSPITAL		P	2008	9	M	2008	9	M	H R	RRSS	3	3	9			Gauteng								H R
4	41076	49074	48061	1	1	1	2007	7	F	RRSS	4	RR--	1		2	SPUTUM	CHC	N	P	2008	7		2008	7	F	HRE	RRSS	1	1	1	Positive	Positive	Gauteng	MDR-TB	Lab Confirmed	Previously Treated	TF2	Pulmonary (PTB)	Yes	E Z Am Ofx Trd	H R E
4	41073	49091	48098	1	1	1	2007	11	F	RRSS	3	RR--	1	RR--	1	SPUTUM	CLINIC	P	P	2008	12		2007	8	F	H R	RRSS	2	1	1	Negative	Negative	Gauteng	MDR-TB	Lab Confirmed	Previously Treated	Relapse	Pulmonary (PTB)	Yes	E Z Am Ofx Eto	H R
4	41115	49134	48036	1	1	1	2009	9	F	RRSS	2	RR--	1		2	SPUTUM	HOSPITAL	N	P	2009	9		2009	9	F	H R	RRSS	1	1	6	Positive	Positive	Gauteng	MDR-TB	Lab Confirmed	Previously Treated	TF2	Pulmonary (PTB)	Yes	E Z Km Ofx Eto	H R				1
4	41057	49154	48068	1	1	1	2008	8	M	RRSS	1	RR--	1		2	SPUTUM	SIZWE		P	2008	8		2008	8	M	H R	RRSS	1	1	1	Positive	Positive	Gauteng	MDR-TB	Lab Confirmed	Previously Treated	TF2	Pulmonary (PTB)	Yes	E Z Am Ofx Eto	H R
4	41010	49160	48006	1	1	1	2010	3	F	RRSS	2		2	RR--	1	GASTRIC WASHING	HOSPITAL	P	P	2010	13	F	2010	13	F	H R	RRSS	1	2	9	Positive	Positive	Gauteng	MDR-TB	Lab Confirmed	New	New	Pulmonary (PTB)	Yes	E Z Km Ofx Eto	H R			1
4	41002	49176	48039	1	1	1	2009	11	M	RRSR	1	RRSR	1		2	OTHER	SIZWE		P	2009	11	M	2009	11	M	H R	RRSS	1	2	6	Positive	Positive	Gauteng	MDR-TB	Lab Confirmed	New	New	Pulmonary (PTB)	Yes	E Z Km Ofx Eto	H R			2
4	41196	49185	48041	1	1	1	2009	10	F	RRSS	3	RR--	1		2	SPUTUM	CLINIC		P	2009	10	F	2009	10	F	H R	RRSS	3	3	9			Gauteng								H R	H R
4	41023	49219	48071	1	1	1	2008	2		RRSS	2	RR--	1		2	SPUTUM	HOSPITAL	N	P	2009	2	M	2008	2		H R	RRSS	3	1	3			Gauteng	MDR-TB	Lab Confirmed	Previously Treated	Relapse	Pulmonary (PTB)	Yes	E Z Km Ofx Eto Other	H R			2
4	41013	49222	48072	1	1	1	2008	10	M	RRSS	2	RR--	1		2	SPUTUM	HOSPITAL		P	2008	10		2008	9	M	H R	RRSS	1	1	6	Positive	Positive	Gauteng	MDR-TB	Lab Confirmed	PT1	TF1	Pulmonary (PTB)	Yes	E Z Am Ofx Eto Other	H R
4	41097	49258	48043	1	1	1	2009	6	M	RRSS	1	RRSS	1		2	SPUTUM	SIZWE		P	2009	6		2009	6	M	H R E S Eto	RRSS	1	1	9	Positive	Positive	Gauteng	MDR-TB	Lab Confirmed	PT1	TF1	Pulmonary (PTB)	Yes	E Z Km Ofx Eto	H R	H R E S Eto		2	1
4	41072	49262	48075	1	1	1	2007	0	F	RRSS	2	RR--	1		2	GASTRIC WASHING	HOSPITAL	N	P	2008	0		2008	0	M	H R	RRSS	3	2	1			Gauteng	MDR-TB	Lab Confirmed	New	New	Pulmonary (PTB)	Yes	E Z Am Ofx Eto	H R
4	41001	49274	48012	1	1	1	2010	8	M	RRSS	2	RSSS	1	RR--	1	SPUTUM	HOSPITAL	N	P	2010	8	M	2010	8	M	H R	RRSS	1	1	9	Positive	Positive	Gauteng	MDR-TB	Lab Confirmed	Previously Treated	Defaulter	Pulmonary (PTB)	Yes	E Z Am Ofx Eto Other	H R			2
4	41154	49318	48078	1	1	1	2008	8	M	RRSS	1	RR--	1	SS--	1	SPUTUM	SIZWE	P	P	2008	8		2008	8	M	H R	RRSS	3	1	1			Gauteng	MDR-TB	Lab Confirmed	PT1	TF1	Pulmonary (PTB)	Yes	E Z Am Ofx Eto	H R
4	41162	49351	48080	1	1	1	2008	12	M	RRSS	2	RR--	1		2	GASTRIC WASHING	HOSPITAL	N	P	2008	13	M	2008	13	M	H R E S	RRSS	1	2	5	Positive	Positive	Gauteng	MDR-TB	Lab Confirmed	New	New	Pulmonary (PTB)	Yes	E Z Am Ofx Eto	H R E S			2
4	41163	49354	48047	1	1	1	2010	9	F	RRSR	1	RRSR	1	RR--	1	SPUTUM	SIZWE		P	2009	8	F	2009	8	F	E H R S Eto	RRSS	1	1	6	Positive	Positive	Gauteng	MDR-TB	Lab Confirmed	Previously Treated	TF2	Pulmonary (PTB)	Yes	E Z Km Ofx Eto	H R	E H R S Eto		2
4	41123	49356	48048	1	1	1	2009	6	F	RRSS	2	RR--	1		2	OTHER	HOSPITAL		P	2009	6	F	2009	6	F	H R	RRSS	1	1	6	Positive	Positive	Gauteng	MDR-TB	Lab Confirmed	PT1	TF1	Pulmonary (PTB)	Yes	E Z Km Ofx Eto	H R	H R		2
4	41066	49359	48082	1	1	1	2007	0		RRSS	2	RR--	1		2	GASTRIC WASHING	HOSPITAL	N	P	2008	0		2008	0	M	H R E S Eto Km Ofx	RRRR	3	1	6			Gauteng	XDR-TB	Lab Confirmed	Previously Treated	Other		Yes	Z Am Ofx Eto Trd	H R E Km S Ofx Eto
4	41006	49377	48050	1	1	1	2009	0	F	RRRS	2	RRRS	1	RR--	1	SPUTUM	HOSPITAL	N	P	2009	4	F	2009	0	F	H R	RRSS	3	3	9			Gauteng								H R
4	41014	49389	48063	1	1	1	2009	7	M	RRSS	1	RR--	1		2	SPUTUM	SIZWE		P	2008	8	M	2008	8	M	H R	RRSS	1	1	9	Positive	Positive	Gauteng	MDR-TB	Lab Confirmed	PT1	TF1		Yes	E Z Am Ofx Eto	H R			2
4	41007	49416	48017	1	1	1	2009	5	F	RRSS	2	----	1	RR--	1	OTHER	HOSPITAL	N	P	2010	5	M	2010	6	F	H R	RRSS	1	2	6	Positive	Positive	Gauteng	MDR-TB	Lab Confirmed	New	New	Pulmonary (PTB)	Yes	Z Ofx Eto Trd Other	H R
4	41011	49426	48018	1	1	1	2009	0	M	RRSS	2	----	1	RR--	1	OTHER	HOSPITAL	N	P	2010	1	F	2010	1	F	H R	RRSS	2	2	9	Negative	Negative	Gauteng	MDR-TB	Lab Confirmed	New	New	Pulmonary (PTB)	Yes	E Z Am Ofx Trd	H R
4	41016	49451	48019	1	1	1	2010	6	F	RRSR	1	RRSR	1		2	SPUTUM	SIZWE		P	2010	6	F	2010	6	F	H R E S Eto Km	RRSR	1	1	5	Positive	Positive	Gauteng	MDR-TB	Lab Confirmed	PT1	TF1	Pulmonary (PTB)	Yes	Ofx Eto Trd Other	H R	E H R S Eto Km		1	1
4	41015	49456	48085	1	1	1	2008	7	F	RRSS	1	RR--	1	RR--	1	SPUTUM	SIZWE	P	P	2008	7		2008	7	F	H R	RRSS	1	1	2	Positive	Positive	Gauteng	MDR-TB	Lab Confirmed	Previously Treated	TF2	Pulmonary (PTB)	Yes	E Z Am Ofx Eto	H R			2	2
4	41075	49481	48086	1	1	1	2008	0	M	RRSS	2	RR--	1		2	GASTRIC WASHING	HOSPITAL	N	P	2008	1		2008	1	M	H R	RRSS	2	2	1	Negative	Negative	Gauteng	MDR-TB	Lab Confirmed	New	New	Pulmonary (PTB)	Yes	E Z Am Ofx Eto	H R
4	41185	49500	48087	1	1	1	2008	2	F	RRSS	2	RR--	1		2	SPUTUM	HOSPITAL	N	P	2008	2	F	2008	2	F	H R	RRSS	2	2	1	Negative	Negative	Gauteng	MDR-TB	Lab Confirmed	New	New	Pulmonary (PTB)	Yes	E Z Am Ofx Eto	H R
4	41063	49514	48089	1	1	1	2008	11	F	RRSS	2	RR--	1		2	SPUTUM	HOSPITAL	P	P	2008	12	F	2008	12	F	H R E S	RRSS	1	1	3	Positive	Positive	Gauteng	MDR-TB	Lab Confirmed	Previously Treated	TF2	Pulmonary (PTB)	Yes	Z Am Ofx Eto Trd	H R E S				2
4	41087	49516	48057	1	1	1	2009	10	M	RRSS	1	RRSS	1	RR--	1	SPUTUM	SIZWE		P	2008	10		2009	10	M	H R	RRSS	3	2	9			Gauteng	MDR-TB	Lab Confirmed	New	New	Pulmonary (PTB)	Yes	E Z Km Ofx Eto Trd	H R			2
4	41059	49520	48090	1	1	1	2008	0	M	RRSS	2	RR--	1		2	SPUTUM	HOSPITAL	N	P	2008	0	M	2008	0		H R E S	RRSS	2	2	1	Negative	Negative	Gauteng	MDR-TB	Lab Confirmed	New	New	Pulmonary (PTB)	Yes	E Z Am Ofx Eto	H R E S
2	21089	29119		1	1	2	2008	6	M	RRSS	2	RRSS	1		2	SPUTUM	HOSPITAL		P	2008	8	M
2	21116	29122		1	1	2	2010	10	M	RRSR	2	/--SR	1	RR--	1	SPUTUM	HOSPITAL	P	P	2010	10	M
2	21141	29230		1	1	2	2010	3	F	RRSS	2	RR--	1		2	SPUTUM	HOSPITAL	INVALID	P	2010	3
2	21098	29396		1	1	2	2008	12	F	RRSS	2	RRSS	1		2	SPUTUM	HOSPITAL		P	2008	12	F
3	31023	39013		1	1	2	2010	8	F	RRSS	2	RR--	1		2	SPUTUM	HOSPITAL	P	P	2010	9	F
3	31021	39016		1	1	2	2010	0	F	RRSS	2	RR--	1		2	OTHER	HOSPITAL	N	P	2010	1	F
3	31024	39034		1	1	2	2010	12	F	RRSS	2	RRSS	1	SR--	1	SPUTUM	HOSPITAL	N	P	2010	12	F
4	41019	49494		1	1	2	2009	7	M	RRRS	1	RRRS	1	RR--	1	SPUTUM	SIZWE		P	2009	7	M
2		29003		2	1	2	2009	0	F	RRRR	3	/--RR	1	RR--	1	SPUTUM	CLINIC	N	P
2		29011		2	1	2	2010	0	M	RRSS	2		2	RR--	1	GASTRIC WASHING	HOSPITAL	P	P
2		29030		2	1	2	2009	0	F	RRSS	2		2	RR--	1	SPUTUM	HOSPITAL	N	P
2		29032		2	1	2	2008	12	F	RRSS	4	RRSS	1		2	SPUTUM	CHC	N	P
2		29053		2	1	2	2009	12	M	RRSS	2		2	RR--	1	SPUTUM	HOSPITAL
2		29056		2	1	2	2009	0	M	RRSS	3		2	RR--	1	SPUTUM	CLINIC	N	P
2		29060		2	1	2	2010	1	M	RRSR	2	/--SR	1	RR--	1	GASTRIC WASHING	HOSPITAL	P	P
2		29062		2	1	2	2010	2	F	RRSS	2		2	RR--	1	GASTRIC WASHING	HOSPITAL
2		29072		2	1	2	2008	1	M	RRSS	2	RRSS	1		2	SPUTUM	HOSPITAL		P
2		29080		2	1	2	2009	10	F	RRSR	3	RRSR	1		2	SPUTUM	CLINIC	P	P
2		29087		2	1	2	2009	0	M	RRSS	2	/--SS	1	RR--	1	SPUTUM	HOSPITAL		P
2		29092		2	1	2	2009	9	M	RRSS	4	RR--	1		2	SPUTUM	CHC	INVALID	P
2		29109		2	1	2	2010	8	M	RRSS	2		2	RR--	1	SPUTUM	HOSPITAL		P
2		29111		2	1	2	2009	10	F	RRSS	2		2	RR--	1	SPUTUM	HOSPITAL
2		29113		2	1	2	2009	2	M	RRSS	3	RR--	1		2	FINE NEEDLE ASPIRATE	CLINIC	N	P
2		29121		2	1	2	2010	0	F	RRSS	2	/--SS	1	RR--	1	TRACHEAL ASPIRATE	HOSPITAL	N	P
2		29130		2	1	2	2009	0	F	RRSS	2	/--SS	1	RR--	1	SPUTUM	HOSPITAL		P
2		29163		2	1	2	2009	1	M	RRSS	2		2	RR--	1	SPUTUM	HOSPITAL	N	P
2		29170		2	1	2	2009	10	M	RRSS	2		2	RR--	1	SPUTUM	MARJORIE		P
2		29171		2	1	2	2009	3	F	RRSS	2		2	RR--	1	GASTRIC WASHING	HOSPITAL
2		29177		2	1	2	2010	10	F	RRSS	3	RR--	1		2	SPUTUM	CLINIC	INVALID	P
2		29187		2	1	2	2008	10	M	RRSS	2	RR--	1		2	PUS	HOSPITAL	N	P
2		29214		2	1	2	2009	10	F	RRSS	3		2	RR--	1	SPUTUM	CLINIC
2		29220		2	1	2	2010	9	F	RRSS	2	RR--	1		2	SPUTUM	HOSPITAL	INVALID	P
2		29227		2	1	2	2009	0	F	RRSS	2		2	RR--	1	SPUTUM	HOSPITAL
2		29239		2	1	2	2009	0	M	RRSS	3	/--SS	1	RR--	1	SPUTUM	CLINIC		P
2		29259		2	1	2	2009	0	M	RRSS	2	RR--	1		2	GASTRIC WASHING	HOSPITAL	P	P
2		29267		2	1	2	2009	0	M	RRSR	3	/--SR	1	RR--	1	SPUTUM	CLINIC		P
2		29276		2	1	2	2008	1	M	RRSS	2	RR--	1		2	SPUTUM	HOSPITAL	N	P
2		29288		2	1	2	2009	0	F	RRSS	2	RR--	1		2	SPUTUM	HOSPITAL	INVALID	P
2		29294		2	1	2	2010	9	M	RRSS	2		2	RR--	1	SPUTUM	HOSPITAL		P
2		29321		2	1	2	2009	10	F	RRSS	3	RRSS	1		2	SPUTUM	CLINIC	N	P
2		29330		2	1	2	2009	0	F	RRSS	2	RR--	1		2	SPUTUM	HOSPITAL	N	P
2		29332		2	1	2	2010	10	F	RRSS	2	RR--	1		2	SPUTUM	HOSPITAL	N	P
2		29361		2	1	2	2008	6	M	RRSS	3	RR--	1		2	SPUTUM	CLINIC	P	P
2		29362		2	1	2	2009	12	M	RRSS	2		2	RR--	1	ASPIRATE	HOSPITAL	P	P
2		29369		2	1	2	2008	9	M	RRSS	3	RR--	1		2	SPUTUM	CLINIC		P
2		29404		2	1	2	2009	12	F	RRSS	3	RR--	1		2	SPUTUM	CLINIC	P	P
2		29409		2	1	2	2009	10		RRSS	3	RR--	1		2	SPUTUM	CLINIC		P
2		29410		2	1	2	2009	6	F	RRSS	3		2	RR--	1	SPUTUM	CLINIC
3		39011		2	1	2	2008	4	F	RRSS	3	RR--	1		2	SPUTUM	CLINIC	N	P
3		39012		2	1	2	2009	4	M	RRSS	3	RR--	1		2	SPUTUM	CLINIC	P	P
3		39028		2	1	2	2008	0	F	RRSS	2	RR--	1		2	SPUTUM	HOSPITAL	P	P
4		49001		2	1	2	2010	0	M	RRSS	2	RRSS	1	RR--	1	CEREBROSPINAL FLUID	HOSPITAL	N	P
4		49009		2	1	2	2009	0	M	RRSS	2	RRSS	1	RR--	1	PERICARDIAL FLUID	HOSPITAL	P	P
4		49017		2	1	2	2009	0	M	RRSS	2	RR--	1	SR--	1	PLEURAL FLUID	HOSPITAL	N	P
4		49025		2	1	2	2008	7	F	RRSS	2	RR--	1		2	SPUTUM	HOSPITAL	N	P
4		49030		2	1	2	2009	0	F	RRSS	2		2	RR--	1	PLEURAL FLUID	HOSPITAL	N	P
4		49046		2	1	2	2008	0	M	RRSS	2	RR--	1		2	OTHER	HOSPITAL	N	P
4		49049		2	1	2	2010	10	F	RRSS	2	RRSS	1	RR--	1	CEREBROSPINAL FLUID	HOSPITAL	N	P
4		49063		2	1	2	2010	11	F	RRSR	3	RRSR	1	SR--	1	SPUTUM	CLINIC	P	P
4		49088		2	1	2	2008	8	M	RRSS	3	RR--	1		2	SPUTUM	CLINIC		P
4		49114		2	1	2	2008	0	F	RRSS	2	RR--	1		2	OTHER	HOSPITAL		P
4		49126		2	1	2	2008	8	F	RRSS	2	RR--	1		2	OTHER	HOSPITAL		P
4		49133		2	1	2	2009	11	M	RRSS	2	/--SS	1	RR--	1	OTHER	HOSPITAL	N	P
4		49135		2	1	2	2009	6	M	RRSS	2	RR--	1		2	OTHER	HOSPITAL	N	P
4		49153		2	1	2	2008	8	F	RRSS	2	RR--	1		2	PUS	HOSPITAL	N	P
4		49165		2	1	2	2009	0	M	RRSS	2	RR--	1		2	OTHER	HOSPITAL	N	P
4		49173		2	1	2	2009	6	F	RRSS	2	RR--	1		2	URINE	HOSPITAL	N	P
4		49180		2	1	2	2009	9	F	RRSS	2	RR--	1		2	PUS	HOSPITAL	N	P
4		49216		2	1	2	2009	0	M	RRSS	2	RR--	1		2	GASTRIC ASPIRATE	HOSPITAL	N	P
4		49218		2	1	2	2010	0		RRRS	2	RRRS	1	RR--	1	FLUID	HOSPITAL	N	P
4		49251		2	1	2	2008	0	M	RRSS	2	RR--	1	RR--	1	GASTRIC WASHING	HOSPITAL	N	P
4		49269		2	1	2	2008	0	F	RRSS	2	RR--	1		2	TRACHEAL ASPIRATE	HOSPITAL	N	P
4		49302		2	1	2	2009	0	M	RRSS	3		2	RR--	1	SPUTUM	CLINIC	P	P
4		49303		2	1	2	2009	2		RRSS	2	RR--	1		2	OTHER	HOSPITAL	N	P
4		49313		2	1	2	2010	12	F	RRSS	3	RRSS	1	RR--	1	SPUTUM	CLINIC		P
4		49315		2	1	2	2009	12	M	RRSS	2	RRSS	1	RR--	1	SPUTUM	HOSPITAL		P
4		49316		2	1	2	2009	11	M	RRSS	3		2	RR--	1	SPUTUM	CLINIC		P
4		49360		2	1	2	2008	7	F	RRSS	2	RR--	1		2	OTHER	HOSPITAL		P
4		49363		2	1	2	2010	2		RRSS	2		2	RR--	1	SPUTUM	HOSPITAL	P	P
4		49373		2	1	2	2009	11	F	RRSS	4	----	1	RR--	1	SPUTUM	CHC	N	P
4		49381		2	1	2	2009	0	F	RRSS	3	/--SS	1	RR--	1	OTHER	CLINIC
4		49403		2	1	2	2009	0	F	RRSS	2	RR--	1		2	GASTRIC WASHING	HOSPITAL	N	P
4		49405		2	1	2	2010	0	F	RRSS	2	/--SS	1	RR--	1	OTHER	HOSPITAL	N	P
4		49407		2	1	2	2009	0	F	RRSS	2	RR--	1		2	OTHER	HOSPITAL		P
4		49415		2	1	2	2010	1	F	RRSS	2	/--SS	1	RR--	1	OTHER	HOSPITAL	N	P
4		49421		2	1	2	2010	6	M	RRSS	3		2	RR--	1	SPUTUM	CLINIC	N	P
4		49422		2	1	2	2008	0	F	RRSS	2	RR--	1		2	TRACHEAL ASPIRATE	HOSPITAL	N	P
4		49440		2	1	2	2010	0	M	RRSS	1	RRSS	1		2	SPUTUM	SIZWE		P
4		49445		2	1	2	2010	0	F	RRSS	2	RRSS	1	RR--	1	SPUTUM	HOSPITAL	P	P
4		49448		2	1	2	2009	4	M	RRSS	2	RR--	1	RS--	1		HOSPITAL	N	P
4		49457		2	1	2	2008	0	M	RRSS	2	RR--	1		2	OTHER	HOSPITAL	N	P
4		49479		2	1	2	2010	0	M	RRSS	2	RRSS	1	RR--	1	CEREBROSPINAL FLUID	HOSPITAL	N	P
4		49496		2	1	2	2010	0	M	RRSS	2	----	1	RR--	1	GASTRIC WASHING	HOSPITAL	N	P
4		49522		2	1	2	2008	1	F	RRSS	2	RR--	1		2	ASPIRATE	HOSPITAL	P	P
4		49170		2	1	2	2010	2	F	RRSS	2	RR--	1	RR--	1	OTHER	HOSPITAL	N	P
2	21005		28005	1	2	1														2010	3.31233	F	2010	3	F	H R	RRSS	3	2	9			Eastern Cape	MDR-TB	Lab Confirmed	New	New	Pulmonary (PTB)	Yes	Z Am Ofx Eto Trd	H R
2	21027		28077	1	2	1														2008	2.86849	M	2008	2	M			3	2	9			Eastern Cape	MDR-TB	Lab Confirmed	New	New	Pulmonary (PTB)	Yes	E Z Am Ofx Eto
2	21052			1	2	2														2010	4.78082	M
2	21102			1	2	2														2010	10
2	21111			1	2	2														2008	1.66301	M
2	21112			1	2	2														2009	8.53973	F
3	31003			1	2	2														2009	2	F
3	31020		38003	1	2	1														2010	11	F	2010	0	F			1	2	4	Positive	Positive	Limpopo	MDR-TB	Lab Confirmed	New	New		Yes	Z Km Ofx Eto Trd Other			Positive		2
3	31025			1	2	2														2010	8	M
4	41003		48055	1	2	1														2009	9	M	2009	9	M	H R	RRSS	1	2	6	Positive	Positive	Gauteng	MDR-TB	Lab Confirmed	New	New	Pulmonary (PTB)	Yes	E Z Am Ofx Eto	H R
4	41005			1	2	2														2009	1	F
4	41008		48010	1	2	1														2010	0	F	2010	0	F	H R	RRSS	1	2	6	Positive	Positive	Gauteng	MDR-TB	Lab Confirmed	New	New	Pulmonary (PTB)	Yes	E Z Am Ofx Eto Other	H R			2
4	41009		48003	1	2	1														2010	2	F	2010	2	M	H R	RRSS	3	2	9			Gauteng	MDR-TB	Lab Confirmed	New	New	Pulmonary (PTB)	Yes	E Z Km Ofx Eto	H R
4	41012			1	2	2														2010	12	F
4	41060		48077	1	2	1														2008	2		2008	1	M	H R S	RRSS	2	2	3	Negative	Negative	Gauteng	MDR-TB	Lab Confirmed	New	New	Pulmonary (PTB)	Yes	E Z Am Ofx Eto	H R S
4	41062			1	2	2														2008	3
4	41085		48092	1	2	1														2009	3	F	2007	0	F	H R E S	RRSS	3	1	1			Gauteng	MDR-TB	Lab Confirmed	Previously Treated	Relapse	Pulmonary (PTB)	Yes	Z Am Ofx Eto Trd	H R E S
4	41092		48045	1	2	1														2009	8	M	2009	8	M	H R	RRSS	1	2	6	Positive	Positive	Gauteng	MDR-TB	Lab Confirmed	New	New	Pulmonary (PTB)	Yes	E Z Km Ofx Eto Other	H R
4	41093			1	2	2														2009	4	M
4	41099			1	2	2														2009	4	M
4	41124		48034	1	2	1														2009	9		2009	9	F	H R	RRSS	1	2	9	Positive	Positive	Gauteng	MDR-TB	Lab Confirmed	New	New	Pulmonary (PTB)	Yes	E Z Km Ofx Eto	H R			2	2
4	41137			1	2	2														2008	10	M
4	41148			1	2	2														2009	9
4	41187		48088	1	2	1														2008	3		2008	3	M	H R	RRSS	2	2	2	Negative	Negative	Gauteng	MDR-TB	Lab Confirmed	New	New		Yes	E Z Am Ofx Eto	H R
